# Supplementary material for: Phospholipidome of endothelial cells shows a different adaptation response upon oxidative, glycative and lipoxidative stress
Source: Sci Rep. 2018 Aug 17;8:12365. doi: 10.1038/s41598-018-30695-0 (PMC6097988; doi:10.1038/s41598-018-30695-0)
Supplement: Supplementary file 2 — Supplementary Table S1 [file 41598_2018_30695_MOESM2_ESM.xlsx]

## Sheet: Sheet1
Phospholipidome of endothelial cells shows a different adaptation response upon oxidative, glycative and lipoxidative stress. Simone Colombo1, Tânia Melo1, Marta Martínez-López2, M. Jesús Carrasco2, Pedro Domingues1, Dolores Pérez-Sala2 and M. Rosário Domingues1* 1Mass Spectrometry Centre, Department of Chemistry & QOPNA, University of Aveiro, Campus Universitário de Santiago, 3810-193 Aveiro, Po…
Class	Molecular species		Negative ion mode		Positive ion mode		RT (min)
	C:N	Fatty acyl chains composition	m/z (experimental)	Error (ppm)	m/z (experimental)	Error (ppm)
CL	CL56:0	(14:0/14:0/14:0/14:0)	1239.84	-2.41967	NA	ND	2.09		NA: not analyzed
	CL72:9	(18:2/18:2/18:2/18:3) and (18:1/18:2/18:3/18:3)	1445.95	0	NA	ND	2.03		ND: not determined
LPC	LPC16:0	(16:0)	554.347	1.804	496.339	-2.01475	23.31		Error > 6 ppm
	LPC18:0	(18:0)	582.379	3.4342	524.371	-1.14423	22.07
	LPC19:0	(19:0)	596.395	3.35349	538.386	-1.8574	22.07
PC	PC28:0	(14:0/14:0)	736.515	2.7155	678.506	-1.47382	14.06
	PC30:0	(14:0/16:0)	764.545	1.30797	706.538	-1.41535	13.49
	PC32:0	(16:0/16:0 ) and (14:0/18:0)	792.577	2.52342	734.568	-2.72268	13.17
	PC32:1	(16:0/16:1) and (14:0/18:1)	790.562	2.52985	732.553	-1.36509	13.17
	PC32:2	(16:1/16:1) and (14:0/18:2)	788.546	2.53632	730.537	-2.7377	13.05
	PC34:0	(16:0/18:0)	820.603	-4.87444	762.597	-5.24521	12.8
	PC34:1	(16:0/18:1)	818.593	2.44322	760.584	-2.62955	12.8
	PC34:2	(16:0/18:2) and (16:1/18:1)	816.577	1.22463	758.568	-2.63654	12.8
	PC36:0	(16:0/20:0) and (18:0/18:0)	848.634	-4.71343	790.624	-11.3833	12.29
	PC36:1	(16:0/20:1) and (18:0/18:1)	846.622	0	788.614	-3.80413	12.29
	PC36:2	(16:0/20:2) and (18:0/18:2) and (18:1/18:1)	844.608	1.18398	786.599	-2.54259	12.1
	PC36:3	(16:0/20:3) and (18:1/18:2) and (18:0/18:3)	842.592	1.18682	784.584	-2.54912	12.29
	PC36:4	(16:0/20:4) and (16:1/20:3) and (18:1/18:3) and (18:2/18:2)	840.577	2.37932	782.568	-2.55568	12.29
	PCo32:0	(O-16:0/16:0) and (O-15:0/17:0)	778.598	2.56873	720.589	-2.7755	13.68
	PCo32:1	(O-14:0/18:1) and (O-16:0/16:1)	776.582	1.2877	718.574	-1.39164	13.36
	PCo34:0	(O-17:0/17:0) and (O-16:0/18:0)	806.628	0	748.619	-4.00736	13.17
	PCo34:1 and PCp34:0	(O-16:0/18:1) and (P-16:0/18:0)	804.614	2.48567	746.605	-1.33939	13.23
	PCo34:2 and PCp34:1	(O-16:1/18:1) and (O-16:0/18:2) and (P-16:0/18:1)	802.598	2.49191	744.589	-2.68604	13.11
	PCo36:3 and PCp36:2	(O-16:0/20:3) and (O-18:0/18:3) and (O-18:1/18:2) and (P-18:0/18:2) and (P-18:1/18:1)	828.613	1.20684	770.604	-2.59536	12.73
PE	PE28:0	(14:0/14:0)	634.447	3.15236	636.459	-1.57119	4.48
	PE32:0	(16:0/16:0)	690.508	1.44821	692.521	-2.88799	4.41
	PE32:1	(14:0/18:1) and (16:0/16.1)	688.493	1.452	690.505	-2.89642	4.29
	PE34:0	(16:0/18:0)	718.536	-4.17514	720.544	-13.8782	4.22
	PE34:1	(16:0/18:1) and (18:0/16:1)	716.525	2.79126	718.537	-2.78343	4.22
	PE34:2	(16:0/18:2)	714.509	2.79913	716.522	-1.39563	4.26
	PE34:3	(16:0/18:3) and (16:1/18:2)	712.494	2.80705	714.507	0	4.22
	PE36:1	(16:0/20:1) and (18:0/18:1)	744.555	1.343	746.567	-4.01838	4.22
	PE36:2	(18:0/18:2) and (18:1/18:1)	742.54	1.346	744.552	-2.68617	4.22
	PE36:3	(18:0/18:3) and (18:1/18:2)	740.524	1.3504	742.537	-2.69346	4.22
	PE36:4	(16:0/20:4) and (18:1/18:3)	738.508	1.354	NA	ND	4.16
	PE38:2	(18:0/20:2)	770.569	-1.29774	772.582	-5.17742	4.16
	PE38:3	(18:0/20:3)	768.554	0	770.567	-3.89322	4.16
	PE38:4	(18:0/20:4)	766.539	0	768.552	-2.60229	4.1
	PE38:5	(18:0/20:5)	764.524	1.30801	766.537	-2.60913	4.1
	PE38:6	(16:0/22:6) and (16:1/22:5) and (18:1/20:5) and (18:2/20:4)	762.509	1.311	764.521	-2.61601	4.1
	PE40:3	(18:0/22:3) and (18:1/22:2) and (18:2/22:1) and (20:0/20:3)	796.583	3.7661	798.598	-3.75657	4.1
	PEo34:3 and PCp34:2	(O-16:1/18:2) and (O-16:0/18:3) and (O-16:2/18:1) and (P-16:0/18:2) and (P-16:1/18.1)	698.514	1.43161	700.527	-1.42749	4.22
	PEo34:2 and PEp34:1	(O-16:1/18:1) and (P-16:0/18:1)	700.529	1.42749	702.542	-2.8468	4.22
	PEo36:3 and PEp36:2	(O-18:1/18:2) and (P-18:1/18:1)	726.545	1.37638	728.557	-2.74514	4.22
	PEo38:6 and PEp38:5	(O-18:1/20:5) and (P-16:0/22:5) and (P-18:1/20:4)	748.528	0	750.542	-2.66473	4.16
	PEp38:6	(P-18:1/20:5) and (P-16:0/22:6)	746.514	1.33956	748.527	-1.33596	4.16
	PEo40:6 and PEp40:5	(O-18:1/22:5) and (P-18:0/22:5)	776.56	1.288	778.573	-2.5688	4.1
	PEp40:6	(P-18:0/22:6) and (P-18:1/22:5)	774.545	1.29108	776.557	-2.57546	4.1
PG	PG28:0	(14:0/14:0)	665.441	3.00553	NA	ND	2.03
	PG32:1	(16:0/16:1)	719.487	1.38988	NA	ND	2.09
	PG34:1	(16:0/18:1)	747.519	1.33776	NA	ND	1.99
	PG34:2	(16:1/18:1) and (16:0/18:2)	745.503	1.34138	NA	ND	1.97
	PG34:3	(16:0/18:3)	743.487	1.34502	NA	ND	2.03
	PG36:0	(18:0/18:0)	777.561	-5.14426	NA	ND	4.1
	PG36:1	(18:0/18:1)	775.549	0	NA	ND	2.03
	PG36:4	(16:0/20:4) and (18:2/18:2) and (18:1/18:3)	769.503	1.29954	NA	ND	1.97
	PG38:3	(18:0/20:3)	799.549	0	NA	ND	2.03
	PG38:4	(18:1/20:3) and (18:0/20:4)	797.534	1.25387	NA	ND	2.03
	PG38:5	(16:1/22:4)	795.519	1.25704	NA	ND	1.97
	PG40:6	(18:0/22:6)	821.531	-2.43447	NA	ND	2.03
PI	PI32:0	(16:0/16:0)	809.519	1.2353	NA	ND	2.03
	PI34:0	(16:0/18:0)	837.546	-3.58188	NA	ND	2.09
	PI34:1	(16:0/18:1)	835.535	1.19684	NA	ND	2.03
	PI34:2	(16:0/18:2) and (16:1/18:1)	833.519	1.19973	NA	ND	4.04
	PI36:1	(18:0/18:1)	863.565	0	NA	ND	2.03
	PI36:2	(18:0/18:2)	861.551	2.3214	NA	ND	2.09
	PI36:3	(16:0/20:3) and (18:1/18:2) and (18:0/18:3)	859.535	1.16342	NA	ND	2.09
	PI36:4	(16:0/20:4) and (18:1/18:3) and (18:2/18:2)	857.519	1.16616	NA	ND	2.09
	PI36:5	(16:0/20:5)	855.503	1.1689	NA	ND	2.09
	PI38:1	(16:0/22:1)	891.592	-4.48634	NA	ND	2.03
	PI38:2	(18:0/20:2)	889.578	-3.37237	NA	ND	2.03
	PI38:3	(18:0/20:3)	887.562	-3.38003	NA	ND	2.09
	PI38:4	(18:0/20:4) and (18:1/20:3)	885.549	0	NA	ND	2.03
	PI38:5	(18:0/20:5) and (18:1/20:4)	883.535	1.13182	NA	ND	2.03
	PI38:6	(18:1/20:5) and (18:2/20:4)	881.519	1.13441	NA	ND	2.09
	PI40:5	(18:0/22:5)	911.567	2.19403	NA	ND	2.09
PS	PS28:0	(14:0/14:0)	678.436	1.47398	NA	ND	4.42
	PS36:1	(18:0/18:1)	788.548	5.07264	NA	ND	3.72
	PS36:2	(18:0/18:2) and (18:1/18:1)	786.53	1.27141	NA	ND	3.85
	PS36:3	(16:0/20:3)	784.514	1.27468	NA	ND	4.16
	PS36:4	(16:0/20:4)	782.497	0	NA	ND	4.42
	PS38:3	(18:0/20:3) and (18:1/20:2) and (18:2/20:1)	812.545	1.2307	NA	ND	4.16
	PS38:4	(18:0/20:4)	810.529	0	NA	ND	2.09
	PS38:5	(18:1/20:4) and (18:0/20:5)	808.514	2.47368	NA	ND	4.29
	PS40:5	(18:0/22:5) and (18:1/22:4)	836.545	1.19539	NA	ND	3.85
	PS40:6	(18:0/22:6)	834.528	-1.19828	NA	ND	4.16
	PS40:7	(18:1/22:6)	832.511	-2.40236	NA	ND	3.98
SM	SM34:0	/	763.592	-5.23837	705.589	-2.8345	17.62
	SM34:1	/	761.582	1.31306	703.576	1.42131	17.62
	SM34:2	(16:0/d18:2)	759.566	1.31654	701.56	0	17.62
	SM35:1	(17:0/d18:1)	775.597	0	717.591	1.394	17.42
	SM36:0	/	791.623	-6.3161	733.624	2.7262	17.12
	SM36:1	/	789.613	1.26644	731.607	0	17.12
	SM36:2	(18:0/d18:2)	787.597	0	729.592	1.37063	17.12
	SM36:4	/	783.559	-7.65731	725.557	-4.13474	17.12
	SM38:1	/	817.644	0	759.639	1.31642	16.42
	SM38:2	(20:0/d18:2)	815.629	1.22605	757.623	1.31992	16.55
	SM38:3	/	813.616	4.91635	755.603	-5.29376	16.99
	SM38:4	/	/	/	753.588	-3.98094	17.12
	SM40:0	/	847.681	-10.6171	789.686	1.26633	16.1
	SM40:1	/	845.675	0	787.67	1.26957	16.1
	SM40:2	/	843.659	0	785.654	0	16.1
	SM40:3	/	841.643	-1.18815	783.635	-3.8283	16.1
	SM42:0	/	875.714	-9.13532	817.713	-3.66876	15.44
	SM42:1	/	873.704	-2.2891	815.699	-2.45188	15.59
	SM42:2	/	871.691	1.1472	813.685	0	15.59
	SM42:3	/	869.675	0	811.67	1.23203	15.59
	SM44:1	/	901.738	1.10897	843.729	-3.55563	14.78
	SM44:2	/	899.721	-1.11145	841.715	-1.18805	14.78
	SM44:5	/	NA	ND	835.667	-2.39329	15.1
