# Supplementary material for: Phospholipidome of endothelial cells shows a different adaptation response upon oxidative, glycative and lipoxidative stress
Source: Sci Rep. 2018 Aug 17;8:12365. doi: 10.1038/s41598-018-30695-0 (PMC6097988; doi:10.1038/s41598-018-30695-0)
Supplement: Supplementary file 3 — Supplementary Table S2 [file 41598_2018_30695_MOESM3_ESM.xlsx]

## Sheet: Normalized
Phospholipidome of endothelial cells shows a different adaptation response upon oxidative, glycative and lipoxidative stress. Simone Colombo1, Tânia Melo1, Marta Martínez-López2, M. Jesús Carrasco2, Pedro Domingues1, Dolores Pérez-Sala2 and M. Rosário Domingues1* 1Mass Spectrometry Centre, Department of Chemistry & QOPNA, University of Aveiro, Campus Universitário de Santiago, 3810-193 Aveiro, Po…
Sample	24hC271	24hC272	24hC273	24hC274	24hG31	24hG32	24hG33	24hG34	24hHX211	24hHX212	24hHX213	24hHX214	24hHN211	24hHN212	24hHN213	24hHN214
Label	Control	Control	Control	Control	Glucose_24h	Glucose_24h	Glucose_24h	Glucose_24h	H2O2_24h	H2O2_24h	H2O2_24h	H2O2_24h	HNE_24h	HNE_24h	HNE_24h	HNE_24h
CL72:9	0.124077	0.146918	0.295637	0.0688524	0.0513962	0.114897	0.075928	0.0616072	0.039977	0.0976328	0.0804285	0.0933868	0.0652002	0.108382	0.101458	0.0318348
CL56:0	1	1	1	1	1	1	1	1	1	1	1	1	1	1	1	1
LPC16:0	0.306315	0.251642	0.248911	0.251604	0.299817	0.291386	0.29292	0.169288	0.333433	0.342744	0.239275	0.320069	0.240808	0.273134	0.239939	0.235198
LPC18:0	0.906258	0.839347	0.845033	0.825229	0.89217	0.880905	0.83831	0.849805	0.826609	0.834302	0.838367	0.823176	0.792398	0.895765	0.815142	0.840389
LPC19:0	1	1	1	1	1	1	1	1	1	1	1	1	1	1	1	1
PC(O-32:0)	1.28	1.28	1.24	1.23	1.4	1.35	1.39	1.31	1.32	1.35	1.32	1.36	1.03	1.04	0.987	1.02
PC(O-32:1) and PC(P-32:0)	1.99	2.08	2.04	2.01	2.13	1.99	2.07	2.34	3.09	3.04	3.02	3.1	1.97	1.95	1.94	1.94
PC(O-36:3) and PC(P-36:2)	0.27	0.27	0.252	0.245	0.25	0.231	0.236	0.359	0.46	0.457	0.472	0.486	0.263	0.252	0.246	0.255
PC(O-34:2) and PC(P-34:1)	0.601	0.601	0.582	0.578	0.556	0.558	0.55	0.827	0.923	0.946	0.942	0.951	0.551	0.553	0.537	0.538
PC(O-34:0)	1.15	1.2	1.18	1.16	1.11	1.15	1.14	1.09	1.2	1.22	1.23	1.24	0.919	0.882	0.883	0.886
PC(O-34:1)	0.925	0.699	0.679	0.674	0.859	0.792	0.803	0.822	1.06	1.06	0.874	1.05	0.605	0.621	0.6	0.856
PC30:0	3.02	3.13	3.12	3.13	2.8	2.87	2.83	2.49	1.93	1.93	1.95	1.95	2.36	2.39	2.42	2.4
PC32:0	3.34	4.11	4.1	4.19	2.86	2.31	2.52	3.05	2.42	2.44	2.24	2.48	2.48	2.93	3.01	2.97
PC32:1	4.37	4.37	4.06	4.15	4.27	4.11	4.17	4.12	4.86	4.88	4.76	4.99	4.05	3.97	3.85	3.91
PC34:0	2.61	2.92	2.81	2.79	2.37	2.32	2.32	2.46	2.66	2.69	2.69	2.72	2.11	2.16	2.17	2.18
PC34:1	14	14.3	13.6	13.3	12.8	12.3	12.5	13	15.8	15.9	15.7	16.4	12.4	12.4	12	12.1
PC34:2	5.41	5.93	5.47	5.43	4.44	4.24	4.18	5.58	7.36	7.37	7.5	7.48	4.95	5.03	4.96	5.12
PC36:0	1.13	1.12	1.07	1.07	0.876	0.835	0.842	1.34	1.02	1.03	1.03	1.06	0.902	0.926	0.898	0.911
PC36:1	6.04	6.53	6.27	6.18	4.99	4.89	4.81	7.04	5.99	6.02	5.96	6.18	5.36	5.61	5.53	5.51
PC36:2	11.8	12.4	11.8	11.8	9.61	9.82	9.78	13	14.1	14.2	13.6	14.5	11.3	10.8	10.3	10.5
PC36:3	6.22	6.42	6.11	6.01	4.2	4.11	4.12	6.61	8.17	8.24	8.12	8.46	5.79	5.75	5.56	5.63
PC36:4	2.49	2.68	2.56	2.57	1.57	1.57	1.59	2.41	3.62	3.65	3.61	3.75	2.33	2.31	2.22	2.2
PC32:2	1.29	1.36	1.31	1.33	1.38	1.29	1.21	1.21	0.917	1.08	0.916	0.908	0.8	1.01	1.02	1.01
PC28:0	1	1	1	1	1	1	1	1	1	1	1	1	1	1	1	1
PE(O-34:3) and PE(O-34:2)	0.202331	0.214506	0.214627	0.211674	0.215678	0.219061	0.209915	0.20848	0.3438	0.309183	0.291898	0.299134	0.191467	0.191322	0.19587	0.196777
PE(O-34:2) and PE(O-34:1)	0.563883	0.566673	0.536636	0.567327	0.647362	0.658249	0.659066	0.644987	0.908859	0.866139	0.862129	0.851488	0.568132	0.578229	0.540807	0.565843
PE(P-38:5) and PE(O-38:6)	4.13914	4.41793	4.23884	4.2765	3.19931	3.34969	3.23236	3.22483	4.75085	4.32611	4.27873	4.33345	3.19648	3.19638	3.08844	3.19815
PE(O-40:6) and PE(P-40:5)	3.6785	3.93909	3.68657	3.76197	2.45392	2.44376	2.53033	2.48615	3.74841	3.42369	3.37469	3.34261	2.28663	2.49741	2.49177	2.56544
PE(P-40:6)	1.58384	1.65101	1.53854	1.57279	1.12109	1.12069	1.15499	0.887641	1.6468	1.41275	1.42262	1.42827	1.21123	1.23985	1.17288	1.20014
PE(P-36:2) and PE(O-36:3)	0.427759	0.470429	0.454143	0.472539	0.48625	0.498812	0.484232	0.499493	0.724869	0.659043	0.66622	0.634472	0.384487	0.404231	0.398548	0.414903
PE(P-38:6)	0.880988	0.945072	0.896478	0.933373	0.665518	0.666701	0.640788	0.643792	1.18466	1.04491	1.02213	1.05891	0.647732	0.709833	0.668461	0.713561
PE32:1	0.129361	0.134362	0.125443	0.122103	0.146749	0.149695	0.137253	0.140783	0.129441	0.121745	0.114165	0.118938	0.0988789	0.112544	0.106563	0.111489
PE34:1	0.996135	0.967418	0.948413	0.964407	1.00064	0.999137	0.969467	0.970845	1.23506	1.13142	1.09625	1.14334	0.859016	0.882137	0.816879	0.863127
PE34:2	0.776258	0.771466	0.762139	0.763363	0.693942	0.713485	0.678516	0.680285	1.04713	0.938268	0.908518	0.911784	0.674889	0.683771	0.664414	0.656064
PE34:3	0.325263	0.318767	0.312818	0.325186	0.248907	0.242068	0.253638	0.248696	0.469875	0.433173	0.42238	0.420444	0.288087	0.283657	0.279849	0.283686
PE36:4	5.51026	5.9926	5.6971	5.82288	6.19496	3.87434	1.45992	4.48388	2.83649	6.68161	2.55249	7.60955	4.74666	5.49046	5.6721	5.66041
PE38:6	1.25327	1.33586	1.2798	1.29717	0.732635	0.728753	0.701388	0.720943	1.56611	1.41911	1.36822	1.38474	1.00964	1.07873	1.06143	1.09175
PE36:3	6.00322	6.31956	6.02578	6.11624	4.50679	4.60789	4.32517	4.36811	7.94426	7.7181	7.44649	7.70166	5.11238	5.41614	5.32496	5.4558
PE38:4	4.94139	5.17394	4.96304	5.00465	2.84666	2.90178	2.76514	2.75998	5.72075	5.18571	5.08559	5.22766	3.82441	4.03889	3.9111	4.05902
PE40:3	0.122988	0.125432	0.117191	0.125561	0.0834349	0.0894257	0.0851669	0.0749191	0.18447	0.150315	0.159785	0.153452	0.0957706	0.0986546	0.10236	0.0996854
PE32:0	0.0127787	0.0126676	0.025266	0.0284159	0.0126785	0.018923	0.0198059	0.00807466	0.0295332	0.023297	0.0161315	0.0158124	0.00561713	0.0123631	0.0133765	0.0167219
PE34:0	0.106712	0.115016	0.112687	0.113717	0.107106	0.111361	0.102627	0.103375	0.139829	0.124324	0.120804	0.127934	0.0913645	0.0982229	0.0908703	0.0927459
PE36:1	3.84888	4.00938	3.81143	3.99568	3.2979	3.37623	3.14148	3.17209	4.97589	4.71873	4.70351	4.77251	3.24836	3.43546	3.33231	3.42123
PE36:2	9.12838	9.4073	9.03272	9.08646	7.24434	7.31855	6.88306	6.91951	11.7903	10.9748	10.9944	11.1921	7.6678	8.01542	7.80471	8.06025
PE38:2	0.34222	0.341656	0.327301	0.34094	0.272712	0.276628	0.258486	0.272236	0.487113	0.438097	0.427071	0.434148	0.289933	0.313267	0.297204	0.307524
PE38:3	1.37928	1.37626	1.32159	1.33469	0.92016	0.945462	0.898342	0.898963	1.72371	1.58123	1.52551	1.58098	1.06813	1.09398	1.04481	1.09109
PE38:5	4.04518	4.35986	4.15366	4.24462	2.411	2.40847	2.41853	2.32003	4.82253	4.47581	4.36815	4.35995	3.04564	3.27869	3.21896	3.31568
PE28:0	1	1	1	1	1	1	1	1	1	1	1	1	1	1	1	1
PG36:4	0.244487	0.215919	0.203616	0.219417	0.223688	0.176788	0.176034	0.182394	0.158877	0.337031	0.409074	0.397169	0.23518	0.239786	0.196381	0.222299
PG34:2	0.169024	0.153244	0.139919	0.147777	0.17264	0.168287	0.144208	0.143494	0.156769	0.135961	0.132432	0.144024	0.132684	0.133106	0.115468	0.131528
PG38:5	0.131656	0.139611	0.131347	0.141419	0.117377	0.0811061	0.0805131	0.0852217	0.0962529	0.140792	0.158772	0.152978	0.115186	0.114072	0.106001	0.0989697
PG38:4	0.232291	0.213719	0.227174	0.220486	0.228249	0.194193	0.165529	0.181409	0.177088	0.201022	0.214316	0.192958	0.197507	0.188617	0.175642	0.201496
PG32:1	0.0560121	0.062311	0.0564397	0.052861	0.0665092	0.0595382	0.0626619	0.062487	0.0594196	0.0369408	0.0321648	0.0345599	0.03989	0.0482986	0.0385514	0.0401583
PG34:1	0.788317	0.761765	0.766736	1.17822	0.758475	0.678634	0.653053	0.67219	0.667366	0.528034	0.535325	0.548869	0.586157	0.574159	0.523646	0.519771
PG34:3	0.0427087	0.0422635	0.0438694	0.0512955	0.0462519	0.0375426	0.00935857	0.0312389	0.0379726	0.0482183	0.0514995	0.060508	0.0376187	0.0456351	0.0383252	0.039141
PG36:0	1.79959	1.67414	1.60697	1.60098	1.49939	1.20286	1.14894	1.15127	1.18024	1.56034	1.62744	1.64744	1.20528	1.22772	1.10324	1.11738
PG36:1	0.473647	0.475515	0.492763	0.475681	0.577064	0.441871	0.438766	0.423932	0.427932	0.436841	0.447463	0.445526	0.356179	0.355818	0.331035	0.323339
PG38:3	0.0876054	0.0998172	0.0917789	0.0883548	0.0843234	0.0582577	0.061455	0.0611754	0.0578745	0.0849227	0.0859376	0.088518	0.0719756	0.0703641	0.0666362	0.0673586
PG40:6	0.101821	0.117394	0.109129	0.108691	0.0621001	0.0502297	0.0467919	0.0447054	0.012556	0.071976	0.0697744	0.0791113	0.0882232	0.0797271	0.092775	0.0704797
PG28:0	1	1	1	1	1	1	1	1	1	1	1	1	1	1	1	1
PI34:1	0.220524	0.209403	0.208233	0.210797	0.222487	0.20785	0.214685	0.224557	0.0688083	0.0637815	0.0837789	0.0662215	0.129627	0.128688	0.0618825	0.127401
PI34:2	0.0300898	0.0459803	0.0331536	0.0314628	0.0424503	0.0475086	0.0400704	0.0368462	0.0480376	0.0329994	0.0488562	0.0512182	0.0347884	0.0275781	0.0322513	0.0337636
PI36:3	0.207826	0.203788	0.205127	0.188812	0.198619	0.188196	0.185313	0.197307	0.250739	0.246803	0.253147	0.275033	0.148349	0.153043	0.159393	0.157776
PI36:4	0.182429	0.170698	0.166922	0.168498	0.127424	0.126191	0.133008	0.12935	0.170857	0.158864	0.16961	0.171581	0.127875	0.125176	0.120021	0.11819
PI36:5	0.0630334	0.0605919	0.0707596	0.0605906	0.0544637	0.055043	0.049682	0.0498724	0.0723101	0.05441	0.0752221	0.0610589	0.0567783	0.0533399	0.0485889	0.0512405
PI38:4	1.71725	1.69609	1.68014	1.73005	1.13611	1.10705	1.15097	1.19395	1.75185	1.70886	1.70934	1.73752	1.35844	1.31776	1.33753	1.34643
PI38:5	1.34504	1.33149	1.3147	1.3396	0.96043	0.940841	0.985418	0.989033	1.41252	1.38296	1.40422	1.3999	1.07188	1.03756	1.04359	1.06625
PI38:6	0.178238	0.181652	0.178193	0.180331	0.133424	0.132091	0.131733	0.132407	0.228099	0.226459	0.230407	0.226441	0.13621	0.138297	0.137776	0.141319
PI36:1	0.183855	0.177413	0.173602	0.178486	0.238991	0.236197	0.231168	0.246379	0.152947	0.140514	0.147579	0.152217	0.120139	0.114996	0.112299	0.113072
PI36:2	0.454718	0.419208	0.419719	0.422259	0.527885	0.512955	0.52734	0.535718	0.480606	0.461274	0.468654	0.481439	0.322193	0.317758	0.297331	0.300507
PI38:1	0.00876547	0.00848044	0.00869919	0.00199494	0.0118603	0.0114069	0.011252	0.0107432	0.00110334	0.00556034	0.00510657	0.00615958	0.00731527	0.00687196	0.00566348	0.00700471
PI38:2	0.103679	0.0934391	0.09331	0.098466	0.10484	0.101091	0.103693	0.103775	0.111518	0.103601	0.0904929	0.107626	0.0886935	0.088152	0.0829686	0.0841531
PI38:3	0.522073	0.504294	0.498887	0.5052	0.405493	0.385005	0.38193	0.400924	0.608668	0.58135	0.597736	0.600631	0.419941	0.420211	0.403076	0.406472
PI32:0	1	1	1	1	1	1	1	1	1	1	1	1	1	1	1	1
PS36:1	1.04862	1.05424	1.06435	1.06452	1.13776	1.12211	1.1932	1.18061	0.0648759	0.0251123	0.0994982	0.0415696	0.352799	0.604681	0.0594054	0.602465
PS36:2	1.30323	1.22438	1.22561	1.2234	1.17901	1.16795	1.17286	1.19257	1.01115	0.915096	0.950156	0.963767	0.819827	0.800746	0.76764	0.795438
PS38:3	0.619166	0.613246	0.601434	0.6199	0.578424	0.541906	0.5776	0.585074	2.07103	0.959698	1.00557	1.01627	0.524088	0.508771	0.463341	0.510502
PS38:4	2.01494	2.27978	2.26928	2.28508	2.16824	2.00941	2.22369	2.24834	12.2537	4.64388	4.92106	2.792	2.88423	2.72931	2.55385	2.67223
PS40:5	0.97517	1.09565	1.11332	0.968235	0.905817	0.868289	0.220802	0.243809	0.535613	0.196048	0.214036	0.216804	0.120271	0.618875	0.107373	0.0979572
PS38:5	0.545328	0.539579	0.52261	0.542514	0.515836	0.4475	0.494044	0.504711	3.21671	1.30595	1.39876	1.49035	0.582793	0.54978	0.533211	0.533285
PS36:3	0.753374	0.705163	0.699772	0.712467	0.641807	0.631866	0.663282	0.655934	1.0788	0.768682	0.790484	0.808427	0.5424	0.520466	0.507123	0.511849
PS36:4	0.133902	0.123914	0.12867	0.127933	0.100184	0.113006	0.104112	0.118263	0.490097	0.196839	0.110308	0.209827	0.108834	0.110911	0.0984133	0.0978645
PS38:4	0.165503	0.169665	0.171669	0.161796	0.154502	0.1376	0.147446	0.149464	1.18759	0.437393	0.461516	0.472025	0.196142	0.189392	0.173248	0.192651
PS40:6	0.592384	0.59519	0.596589	0.586849	0.46476	0.460324	0.436847	0.445893	2.17953	0.941667	1.03471	1.05002	0.530519	0.504687	0.496956	0.517694
PS40:7	0.347197	0.337666	0.340421	0.346696	0.258349	0.228028	0.240138	0.242924	2.1896	0.798858	0.884256	0.913639	0.375207	0.336827	0.324542	0.351302
PS28:0	1	1	1	1	1	1	1	1	1	1	1	1	1	1	1	1.00943
SM34:1	8.6	9.26	9.21	9.01	6.98	7.07	6.99	6.77	8.32	8.45	8.55	8.41	8.51	8.77	8.43	8.87
SM34:2	1.3	1.3	1.28	1.27	1.05	1.07	1.08	1.07	1.57	1.58	1.6	1.59	1.2	1.18	1.13	1.19
SM36:0	0.145	0.15	0.153	0.15	0.12	0.12	0.12	0.122	0.16	0.16	0.165	0.161	0.137	0.142	0.169	0.143
SM36:1	1.27	1.32	1.31	1.3	0.907	0.895	0.935	0.916	1.43	1.46	1.48	1.43	1.21	1.19	1.37	1.22
SM36:2	0.505	0.542	0.532	0.523	0.416	0.407	0.406	0.358	0.672	0.653	0.68	0.679	0.451	0.464	0.464	0.469
SM36:4	0.455	0.439	0.427	0.425	0.378	0.371	0.379	0.372	0.442	0.448	0.47	0.447	0.431	0.422	0.392	0.45
SM38:1	0.268	0.291	0.291	0.285	0.18	0.178	0.183	0.18	0.314	0.314	0.319	0.309	0.258	0.269	0.34	0.275
SM38:2	0.106	0.11	0.109	0.11	0.0636	0.0621	0.0661	0.0645	0.135	0.138	0.14	0.139	0.0849	0.087	0.113	0.087
SM38:4	0.0603	0.0538	0.0503	0.0518	0.0404	0.0389	0.041	0.0367	0.0662	0.0648	0.069	0.0611	0.049	0.05	0.0623	0.0547
SM38:5	0.0228	0.0171	0.0183	0.0174	0.0123	0.0119	0.0135	0.0148	0.028	0.0283	0.0303	0.0288	0.0143	0.0158	0.0189	0.0105
SM40:0	0.173	0.185	0.189	0.18	0.159	0.158	0.161	0.163	0.162	0.166	0.169	0.163	0.162	0.168	0.22	0.172
SM40:1	1.37	1.46	1.45	1.42	1.15	1.15	1.15	1.14	1.33	1.34	1.33	1.35	1.3	1.32	1.7	1.35
SM40:2	0.898	0.929	0.919	0.895	0.671	0.662	0.678	0.671	1.1	1.11	1.11	1.11	0.794	0.786	0.997	0.8
SM40:3	0.115	0.124	0.12	0.117	0.0689	0.069	0.0685	0.0693	0.171	0.169	0.171	0.172	0.105	0.107	0.143	0.111
SM42:0	0.0922	0.0946	0.0958	0.0945	0.0987	0.098	0.0989	0.0994	0.0648	0.0607	0.0598	0.0597	0.0686	0.0727	0.0987	0.0662
SM42:1	0.832	0.898	0.902	0.887	0.831	0.818	0.892	0.815	0.62	0.602	0.605	0.674	0.719	0.713	0.963	0.723
SM42:2	2.79	2.84	2.84	2.81	2.61	2.56	2.69	2.6	2.75	2.74	2.78	2.76	2.64	2.56	3.35	2.62
SM42:3	1.3	1.33	1.31	1.29	1.14	1.14	1.18	1.16	1.68	1.67	1.69	1.7	1.31	1.27	1.65	1.3
SM44:2	0.0487	0.0532	0.054	0.053	0.0454	0.0458	0.0447	0.0436	0.0356	0.0349	0.0351	0.0375	0.0384	0.041	0.0541	0.0407
SM44:5	0.149	0.13	0.13	0.131	0.136	0.135	0.139	0.135	0.145	0.15	0.154	0.152	0.132	0.126	0.172	0.133
SM34:0	1	1	1	1	1	1	1	1	1	1	1	1	1	1	1	1

## Sheet: NonNormalized
Phospholipidome of endothelial cells shows a different adaptation response upon oxidative, glycative and lipoxidative stress. Simone Colombo1, Tânia Melo1, Marta Martínez-López2, M. Jesús Carrasco2, Pedro Domingues1, Dolores Pérez-Sala2 and M. Rosário Domingues1* 1Mass Spectrometry Centre, Department of Chemistry & QOPNA, University of Aveiro, Campus Universitário de Santiago, 3810-193 Aveiro, Po…
Sample	24hC271	24hC272	24hC273	24hC274	24hG31	24hG32	24hG33	24hG34	24hHX211	24hHX212	24hHX213	24hHX214	24hHN211	24hHN212	24hHN213	24hHN214
Label	Control	Control	Control	Control	Glucose_24h	Glucose_24h	Glucose_24h	Glucose_24h	H2O2_24h	H2O2_24h	H2O2_24h	H2O2_24h	HNE_24h	HNE_24h	HNE_24h	HNE_24h
CL72:9	2.41847e+06	3.45378e+06	7.58063e+06	1.6834e+06	1.28073e+06	3.01749e+06	1.9711e+06	1.51702e+06	370245	1.04896e+06	886781	953739	1.444e+06	2.56885e+06	2.40199e+06	787491
CL56:0	1.94917e+07	2.35082e+07	2.56416e+07	2.44494e+07	2.49187e+07	2.62626e+07	2.59601e+07	2.46241e+07	9.26145e+06	1.07439e+07	1.10257e+07	1.02128e+07	2.21472e+07	2.37018e+07	2.36747e+07	2.47368e+07
LPC16:0	9.84478e+07	7.05329e+07	7.17585e+07	7.31723e+07	6.73814e+07	7.15038e+07	7.1611e+07	2.95906e+07	7.05122e+07	8.76395e+07	7.00771e+07	6.82323e+07	6.55065e+07	6.81619e+07	6.70321e+07	6.645e+07
LPC18:0	2.91266e+08	2.35261e+08	2.43614e+08	2.39995e+08	2.00508e+08	2.16167e+08	2.04944e+08	1.48541e+08	1.74806e+08	2.1333e+08	1.80229e+08	1.74543e+08	2.2952e+08	2.24293e+08	2.27728e+08	2.37433e+08
LPC19:0	3.21394e+08	2.80291e+08	2.8829e+08	2.90823e+08	2.24742e+08	2.45392e+08	2.44473e+08	1.74794e+08	2.11473e+08	2.55699e+08	2.18944e+08	2.12763e+08	2.7377e+08	2.83056e+08	2.79372e+08	2.82528e+08
PC(O-32:0)	603000000	579000000	570000000	565000000	509000000	541000000	519000000	508000000	394000000	468000000	402000000	399000000	415000000	409000000	403000000	433000000
PC(O-32:1) and PC(P-32:0)	941000000	944000000	937000000	918000000	728000000	821000000	768000000	758000000	919000000	1050000000	920000000	908000000	797000000	772000000	790000000	820000000
PC(O-36:3) and PC(P-36:2)	127000000	122000000	116000000	112000000	85000000	96300000	89100000	86400000	137000000	158000000	144000000	142000000	107000000	99500000	100000000	108000000
PC(O-34:2) and PC(P-34:1)	284000000	272000000	268000000	265000000	199000000	214000000	215000000	202000000	275000000	327000000	287000000	278000000	223000000	219000000	219000000	227000000
PC(O-34:0)	545000000	543000000	541000000	532000000	403000000	429000000	443000000	419000000	356000000	421000000	374000000	363000000	372000000	349000000	360000000	375000000
PC(O-34:1)	437000000	317000000	312000000	309000000	310000000	331000000	305000000	294000000	314000000	366000000	266000000	308000000	245000000	245000000	244000000	362000000
PC30:0	1420000000	1420000000	1440000000	1430000000	1010000000	1080000000	1110000000	1040000000	575000000	668000000	593000000	569000000	957000000	944000000	988000000	1010000000
PC32:0	1580000000	1860000000	1890000000	1920000000	1020000000	1100000000	889000000	925000000	722000000	845000000	683000000	724000000	1000000000	1160000000	1230000000	1260000000
PC32:1	2060000000	1980000000	1870000000	1900000000	1540000000	1650000000	1580000000	1530000000	1450000000	1690000000	1450000000	1460000000	1640000000	1570000000	1570000000	1650000000
PC34:0	1230000000	1320000000	1290000000	1280000000	823000000	913000000	895000000	852000000	791000000	932000000	819000000	796000000	855000000	856000000	885000000	921000000
PC34:1	6620000000	6470000000	6240000000	6100000000	4650000000	4930000000	4750000000	4580000000	4710000000	5520000000	4790000000	4790000000	5000000000	4880000000	4870000000	5120000000
PC34:2	2550000000	2690000000	2510000000	2490000000	1520000000	1710000000	1630000000	1530000000	2190000000	2550000000	2290000000	2190000000	2000000000	1990000000	2020000000	2170000000
PC36:0	532000000	508000000	492000000	490000000	320000000	338000000	322000000	309000000	305000000	356000000	314000000	310000000	365000000	366000000	366000000	385000000
PC36:1	2850000000	2960000000	2880000000	2830000000	1800000000	1920000000	1890000000	1760000000	1780000000	2080000000	1820000000	1810000000	2170000000	2220000000	2250000000	2330000000
PC36:2	5590000000	5610000000	5440000000	5390000000	3470000000	3710000000	3780000000	3580000000	4210000000	4900000000	4140000000	4250000000	4570000000	4280000000	4190000000	4440000000
PC36:3	2940000000	2910000000	2810000000	2750000000	1520000000	1620000000	1580000000	1510000000	2430000000	2850000000	2470000000	2470000000	2340000000	2270000000	2270000000	2380000000
PC36:4	1170000000	1220000000	1180000000	1180000000	562000000	606000000	605000000	582000000	1080000000	1260000000	1100000000	1100000000	942000000	912000000	903000000	931000000
PC32:2	608000000	617000000	603000000	611000000	481000000	533000000	498000000	443000000	273000000	374000000	279000000	266000000	324000000	400000000	416000000	425000000
PC28:0	472000000	453000000	460000000	458000000	343000000	386000000	385000000	367000000	298000000	346000000	305000000	293000000	405000000	395000000	408000000	423000000
PE(O-34:3) and PE(O-34:2)	6.00826e+07	6.24777e+07	6.66727e+07	6.50382e+07	5.40572e+07	5.78729e+07	5.74893e+07	5.73547e+07	5.79234e+07	7.8241e+07	6.47668e+07	6.36348e+07	6.04184e+07	5.78797e+07	5.94977e+07	5.92074e+07
PE(O-34:2) and PE(O-34:1)	1.67446e+08	1.65051e+08	1.66703e+08	1.74314e+08	1.62254e+08	1.739e+08	1.80498e+08	1.77442e+08	1.53125e+08	2.19183e+08	1.91291e+08	1.81137e+08	1.79277e+08	1.74928e+08	1.64276e+08	1.70254e+08
PE(P-38:5) and PE(O-38:6)	1.22913e+09	1.28678e+09	1.31677e+09	1.31398e+09	8.01872e+08	8.84941e+08	8.85243e+08	8.87181e+08	8.00423e+08	1.09476e+09	9.49372e+08	9.21856e+08	1.00867e+09	9.66985e+08	9.38146e+08	9.62278e+08
PE(O-40:6) and PE(P-40:5)	1.09234e+09	1.14731e+09	1.14521e+09	1.15589e+09	6.15049e+08	6.45606e+08	6.92979e+08	6.83962e+08	6.31532e+08	8.6639e+08	7.48782e+08	7.11074e+08	7.21561e+08	7.55527e+08	7.56902e+08	7.71903e+08
PE(P-40:6)	4.70326e+08	4.80879e+08	4.77937e+08	4.83249e+08	2.80988e+08	2.96071e+08	3.16316e+08	2.44198e+08	2.77453e+08	3.57507e+08	3.15653e+08	3.03837e+08	3.82211e+08	3.75086e+08	3.56274e+08	3.61106e+08
PE(P-36:2) and PE(O-36:3)	1.27024e+08	1.37018e+08	1.41077e+08	1.4519e+08	1.21873e+08	1.31779e+08	1.32616e+08	1.37415e+08	1.22126e+08	1.66776e+08	1.47822e+08	1.34971e+08	1.21327e+08	1.2229e+08	1.21063e+08	1.24838e+08
PE(P-38:6)	2.61612e+08	2.75264e+08	2.78486e+08	2.86784e+08	1.66805e+08	1.76133e+08	1.75492e+08	1.77113e+08	1.99591e+08	2.64423e+08	2.26792e+08	2.25263e+08	2.04396e+08	2.14742e+08	2.03052e+08	2.147e+08
PE32:1	3.84142e+07	3.91348e+07	3.8968e+07	3.7517e+07	3.6781e+07	3.95475e+07	3.75894e+07	3.87308e+07	2.18082e+07	3.08085e+07	2.53311e+07	2.53017e+07	3.12018e+07	3.40474e+07	3.23698e+07	3.35454e+07
PE34:1	2.95805e+08	2.81773e+08	2.94619e+08	2.9632e+08	2.50798e+08	2.63958e+08	2.65507e+08	2.67088e+08	2.08083e+08	2.86315e+08	2.43239e+08	2.43224e+08	2.71068e+08	2.66868e+08	2.48135e+08	2.59703e+08
PE34:2	2.30512e+08	2.24699e+08	2.36754e+08	2.34548e+08	1.73929e+08	1.88493e+08	1.85825e+08	1.87153e+08	1.76421e+08	2.37436e+08	2.01583e+08	1.93964e+08	2.12965e+08	2.06858e+08	2.01823e+08	1.97401e+08
PE34:3	9.65876e+07	9.28448e+07	9.7175e+07	9.99154e+07	6.23858e+07	6.39509e+07	6.94636e+07	6.84187e+07	7.91645e+07	1.09618e+08	9.37185e+07	8.94413e+07	9.09076e+07	8.58133e+07	8.50069e+07	8.53572e+07
PE36:4	1.63628e+09	1.74542e+09	1.76977e+09	1.78911e+09	1.5527e+09	1.02355e+09	3.99826e+08	1.23356e+09	4.77891e+08	1.69083e+09	5.66351e+08	1.61878e+09	1.49784e+09	1.661e+09	1.72296e+09	1.70314e+09
PE38:6	3.72163e+08	3.89085e+08	3.97563e+08	3.98564e+08	1.83627e+08	1.92526e+08	1.92088e+08	1.98338e+08	2.63858e+08	3.59116e+08	3.03583e+08	2.94577e+08	3.18597e+08	3.26342e+08	3.22421e+08	3.28494e+08
PE36:3	1.78267e+09	1.84065e+09	1.87187e+09	1.87925e+09	1.12958e+09	1.21734e+09	1.18453e+09	1.20171e+09	1.33845e+09	1.95312e+09	1.65224e+09	1.63838e+09	1.61324e+09	1.63852e+09	1.61751e+09	1.64157e+09
PE38:4	1.46736e+09	1.50698e+09	1.54174e+09	1.53771e+09	7.13485e+08	7.6661e+08	7.57285e+08	7.59298e+08	9.63833e+08	1.31228e+09	1.1284e+09	1.11208e+09	1.20682e+09	1.22187e+09	1.18804e+09	1.2213e+09
PE40:3	3.65217e+07	3.65336e+07	3.64048e+07	3.85793e+07	2.0912e+07	2.3625e+07	2.33246e+07	2.0611e+07	3.10796e+07	3.80384e+07	3.54534e+07	3.26439e+07	3.0221e+07	2.98454e+07	3.10929e+07	2.99939e+07
PE32:0	3.79466e+06	3.68961e+06	7.84873e+06	8.73094e+06	3.17772e+06	4.99918e+06	5.42423e+06	2.22142e+06	4.97576e+06	5.89549e+06	3.57928e+06	3.36378e+06	1.77252e+06	3.74015e+06	4.06325e+06	5.03139e+06
PE34:0	3.16884e+07	3.34997e+07	3.50056e+07	3.49403e+07	2.6845e+07	2.942e+07	2.81064e+07	2.84394e+07	2.35584e+07	3.14612e+07	2.68042e+07	2.72155e+07	2.88306e+07	2.97149e+07	2.76028e+07	2.79059e+07
PE36:1	1.14294e+09	1.16778e+09	1.184e+09	1.22769e+09	8.26582e+08	8.91952e+08	8.60353e+08	8.72673e+08	8.38339e+08	1.19411e+09	1.04362e+09	1.01526e+09	1.02504e+09	1.03931e+09	1.01222e+09	1.0294e+09
PE36:2	2.71069e+09	2.73999e+09	2.80596e+09	2.79187e+09	1.81572e+09	1.93346e+09	1.88506e+09	1.90362e+09	1.98642e+09	2.77725e+09	2.43945e+09	2.3809e+09	2.41962e+09	2.42486e+09	2.37076e+09	2.42522e+09
PE38:2	1.01623e+08	9.95116e+07	1.01674e+08	1.04756e+08	6.83523e+07	7.30812e+07	7.07914e+07	7.48947e+07	8.20688e+07	1.10864e+08	9.47593e+07	9.23564e+07	9.149e+07	9.47709e+07	9.02787e+07	9.25297e+07
PE38:3	4.09582e+08	4.00855e+08	4.10544e+08	4.10091e+08	2.30628e+08	2.49778e+08	2.46028e+08	2.47313e+08	2.90411e+08	4.00142e+08	3.38483e+08	3.36322e+08	3.37055e+08	3.30955e+08	3.17371e+08	3.28294e+08
PE38:5	1.20123e+09	1.26986e+09	1.29031e+09	1.30418e+09	6.04291e+08	6.36285e+08	6.62362e+08	6.38262e+08	8.125e+08	1.13264e+09	9.69212e+08	9.27494e+08	9.61069e+08	9.91885e+08	9.77794e+08	9.97642e+08
PE28:0	2.96953e+08	2.91263e+08	3.10644e+08	3.07256e+08	2.50639e+08	2.64186e+08	2.73869e+08	2.75109e+08	1.6848e+08	2.53058e+08	2.21882e+08	2.1273e+08	3.15556e+08	3.02525e+08	3.0376e+08	3.00886e+08
PG36:4	7.41601e+07	6.85921e+07	6.77576e+07	7.37816e+07	4.53216e+07	4.92646e+07	5.08368e+07	4.35993e+07	7.86015e+07	8.87904e+07	8.98285e+07	8.44233e+07	7.52326e+07	7.52689e+07	6.38704e+07	7.43428e+07
PG34:2	5.12699e+07	4.86817e+07	4.65611e+07	4.96918e+07	4.31421e+07	4.03579e+07	3.99947e+07	4.30208e+07	3.02286e+07	3.58186e+07	2.90806e+07	3.06142e+07	4.24446e+07	4.17821e+07	3.75544e+07	4.39864e+07
PG38:5	3.9935e+07	4.4351e+07	4.37084e+07	4.75538e+07	2.07924e+07	2.25323e+07	2.3753e+07	2.64138e+07	3.06231e+07	3.70914e+07	3.48648e+07	3.25175e+07	3.68473e+07	3.58073e+07	3.44755e+07	3.30982e+07
PG38:4	7.04606e+07	6.78933e+07	7.55969e+07	7.4141e+07	4.97834e+07	4.63249e+07	5.05624e+07	4.85967e+07	4.45085e+07	5.29589e+07	4.70616e+07	4.10156e+07	6.31812e+07	5.92068e+07	5.71254e+07	6.73858e+07
PG32:1	1.69901e+07	1.97947e+07	1.87815e+07	1.77752e+07	1.52633e+07	1.75365e+07	1.74164e+07	1.6306e+07	8.20555e+06	9.73201e+06	7.06305e+06	7.34613e+06	1.27605e+07	1.51609e+07	1.25384e+07	1.343e+07
PG34:1	2.3912e+08	2.41994e+08	2.55148e+08	3.9619e+08	1.73975e+08	1.82763e+08	1.87353e+08	1.83139e+08	1.14822e+08	1.3911e+08	1.17552e+08	1.16669e+08	1.87507e+08	1.80229e+08	1.7031e+08	1.73825e+08
PG34:3	1.29548e+07	1.34261e+07	1.45985e+07	1.72487e+07	9.62445e+06	2.61908e+06	8.70691e+06	1.04205e+07	1.35401e+07	1.2703e+07	1.13088e+07	1.28617e+07	1.2034e+07	1.43249e+07	1.24648e+07	1.30898e+07
PG36:0	5.45869e+08	5.31833e+08	5.34753e+08	5.38351e+08	3.08366e+08	3.21541e+08	3.20883e+08	3.23882e+08	3.0933e+08	4.11071e+08	3.57368e+08	3.50185e+08	3.85561e+08	3.85382e+08	3.58816e+08	3.73682e+08
PG36:1	1.43671e+08	1.5106e+08	1.63977e+08	1.59954e+08	1.13278e+08	1.22793e+08	1.18158e+08	1.17434e+08	9.47558e+07	1.15085e+08	9.82582e+07	9.47021e+07	1.13939e+08	1.11692e+08	1.07665e+08	1.08133e+08
PG38:3	2.65733e+07	3.17095e+07	3.05414e+07	2.97104e+07	1.4935e+07	1.71987e+07	1.70508e+07	1.5882e+07	1.85022e+07	2.23728e+07	1.8871e+07	1.88156e+07	2.30245e+07	2.20873e+07	2.16726e+07	2.25265e+07
PG40:6	3.08854e+07	3.72933e+07	3.6315e+07	3.65488e+07	1.28769e+07	1.30951e+07	1.24603e+07	3.44562e+06	1.57303e+07	1.8962e+07	1.53217e+07	1.68161e+07	2.8222e+07	2.50264e+07	3.0174e+07	2.35703e+07
PG28:0	3.03329e+08	3.17676e+08	3.32771e+08	3.36262e+08	2.56361e+08	2.79859e+08	2.7872e+08	2.74421e+08	2.10059e+08	2.63449e+08	2.1959e+08	2.12563e+08	3.19893e+08	3.139e+08	3.25238e+08	3.34427e+08
PI34:1	2.5507e+08	2.65279e+08	2.75151e+08	2.78549e+08	2.21784e+08	2.26257e+08	2.29228e+08	2.31074e+08	5.52994e+07	6.45336e+07	7.0566e+07	5.32575e+07	1.62286e+08	1.58939e+08	7.65793e+07	1.63019e+08
PI34:2	3.48034e+07	5.82494e+07	4.38079e+07	4.15752e+07	4.23161e+07	5.17159e+07	4.27848e+07	3.79155e+07	3.86065e+07	3.33885e+07	4.11511e+07	4.11914e+07	4.35533e+07	3.40609e+07	3.99109e+07	4.32032e+07
PI36:3	2.40383e+08	2.58166e+08	2.71047e+08	2.49497e+08	1.97991e+08	2.04863e+08	1.97866e+08	2.03033e+08	2.01512e+08	2.49714e+08	2.13223e+08	2.2119e+08	1.85726e+08	1.89018e+08	1.97248e+08	2.01886e+08
PI36:4	2.11007e+08	2.16246e+08	2.20564e+08	2.22654e+08	1.27021e+08	1.37367e+08	1.42018e+08	1.33104e+08	1.37314e+08	1.60738e+08	1.42861e+08	1.37991e+08	1.60093e+08	1.54601e+08	1.48525e+08	1.51233e+08
PI36:5	7.29076e+07	7.67599e+07	9.34989e+07	8.00649e+07	5.42915e+07	5.99176e+07	5.30475e+07	5.13197e+07	5.81137e+07	5.50516e+07	6.33588e+07	4.91056e+07	7.10835e+07	6.58785e+07	6.01286e+07	6.55662e+07
PI38:4	1.98626e+09	2.14866e+09	2.22007e+09	2.2861e+09	1.13251e+09	1.20509e+09	1.22894e+09	1.2286e+09	1.40791e+09	1.72901e+09	1.43976e+09	1.39737e+09	1.70069e+09	1.62752e+09	1.65519e+09	1.72286e+09
PI38:5	1.55575e+09	1.68677e+09	1.73719e+09	1.77015e+09	9.57393e+08	1.02416e+09	1.05217e+09	1.01774e+09	1.1352e+09	1.39926e+09	1.18276e+09	1.12585e+09	1.34194e+09	1.28145e+09	1.29143e+09	1.36434e+09
PI38:6	2.06159e+08	2.30123e+08	2.35457e+08	2.38291e+08	1.33002e+08	1.43789e+08	1.40657e+08	1.36249e+08	1.83317e+08	2.29129e+08	1.9407e+08	1.82111e+08	1.70528e+08	1.70807e+08	1.70497e+08	1.80828e+08
PI36:1	2.12656e+08	2.24753e+08	2.29391e+08	2.35853e+08	2.38235e+08	2.57115e+08	2.46828e+08	2.53529e+08	1.22919e+08	1.42171e+08	1.24304e+08	1.22418e+08	1.50408e+08	1.42028e+08	1.3897e+08	1.44684e+08
PI36:2	5.2595e+08	5.31068e+08	5.54601e+08	5.57976e+08	5.26216e+08	5.58382e+08	5.63062e+08	5.51265e+08	3.8625e+08	4.66713e+08	3.94742e+08	3.87189e+08	4.0337e+08	3.92454e+08	3.67946e+08	3.84522e+08
PI38:1	1.01386e+07	1.07433e+07	1.14948e+07	2.63613e+06	1.18228e+07	1.24171e+07	1.20143e+07	1.10549e+07	886725	5.6259e+06	4.30121e+06	4.95374e+06	9.15834e+06	8.48735e+06	7.00854e+06	8.96306e+06
PI38:2	1.1992e+08	1.18372e+08	1.23296e+08	1.30114e+08	1.04508e+08	1.10044e+08	1.10717e+08	1.06787e+08	8.96244e+07	1.04823e+08	7.62212e+07	8.65564e+07	1.1104e+08	1.08874e+08	1.02673e+08	1.0768e+08
PI38:3	6.03857e+08	6.38857e+08	6.5921e+08	6.67576e+08	4.04211e+08	4.19101e+08	4.07802e+08	4.1256e+08	4.8917e+08	5.88205e+08	5.03466e+08	4.83048e+08	5.25744e+08	5.1899e+08	4.98805e+08	5.20113e+08
PI32:0	1.15665e+09	1.26683e+09	1.32136e+09	1.32141e+09	9.96838e+08	1.08856e+09	1.06774e+09	1.02902e+09	8.03673e+08	1.01179e+09	8.42289e+08	8.04233e+08	1.25195e+09	1.23507e+09	1.2375e+09	1.27958e+09
PS36:1	3.64685e+08	3.71625e+08	3.86642e+08	3.88409e+08	2.95532e+08	3.32037e+08	3.52037e+08	3.32244e+08	2.56346e+06	3.49938e+06	1.10602e+07	4.33639e+06	1.0053e+08	1.72905e+08	1.72517e+07	1.7496e+08
PS36:2	4.53234e+08	4.31601e+08	4.45221e+08	4.4638e+08	3.06246e+08	3.456e+08	3.46035e+08	3.35611e+08	3.99537e+07	1.27518e+08	1.05619e+08	1.00537e+08	2.33609e+08	2.28968e+08	2.22927e+08	2.31e+08
PS38:3	2.15332e+08	2.16172e+08	2.18479e+08	2.26181e+08	1.50245e+08	1.60352e+08	1.70413e+08	1.64651e+08	8.1833e+07	1.33733e+08	1.11779e+08	1.06014e+08	1.49339e+08	1.4548e+08	1.34557e+08	1.48253e+08
PS38:4	7.0075e+08	8.03633e+08	8.24348e+08	8.3375e+08	5.63199e+08	5.94591e+08	6.56068e+08	6.32725e+08	4.84184e+08	6.4712e+08	5.47022e+08	2.91252e+08	8.21859e+08	7.80427e+08	7.41655e+08	7.76031e+08
PS40:5	3.39142e+08	3.8622e+08	4.04429e+08	3.53277e+08	2.35285e+08	2.5693e+08	6.51447e+07	6.86123e+07	2.11638e+07	2.7319e+07	2.37921e+07	2.26162e+07	3.42712e+07	1.76963e+08	3.11817e+07	2.84474e+07
PS38:5	1.89652e+08	1.90204e+08	1.89846e+08	1.97946e+08	1.33988e+08	1.32417e+08	1.45761e+08	1.42035e+08	1.27103e+08	1.81982e+08	1.55485e+08	1.55468e+08	1.66067e+08	1.57206e+08	1.54848e+08	1.54869e+08
PS36:3	2.62006e+08	2.48573e+08	2.54202e+08	2.59956e+08	1.66709e+08	1.86971e+08	1.95692e+08	1.84592e+08	4.26268e+07	1.07115e+08	8.78698e+07	8.43323e+07	1.54556e+08	1.48824e+08	1.47272e+08	1.48644e+08
PS36:4	4.65682e+07	4.36802e+07	4.67413e+07	4.66785e+07	2.60227e+07	3.3439e+07	3.07167e+07	3.32814e+07	1.93653e+07	2.74294e+07	1.22618e+07	2.18884e+07	3.10121e+07	3.17143e+07	2.85798e+07	2.84205e+07
PS38:4	5.75582e+07	5.98077e+07	6.23612e+07	5.90339e+07	4.01318e+07	4.07163e+07	4.35018e+07	4.20621e+07	4.69255e+07	6.09502e+07	5.13019e+07	4.924e+07	5.58905e+07	5.41553e+07	5.03123e+07	5.59469e+07
PS40:6	2.06018e+08	2.09807e+08	2.1672e+08	2.14122e+08	1.20721e+08	1.36212e+08	1.28886e+08	1.25482e+08	8.61203e+07	1.3122e+08	1.15018e+08	1.09535e+08	1.51171e+08	1.44312e+08	1.44319e+08	1.50342e+08
PS40:7	1.20747e+08	1.19029e+08	1.23663e+08	1.26498e+08	6.71061e+07	6.74745e+07	7.08493e+07	6.83634e+07	8.65182e+07	1.1132e+08	9.82935e+07	9.53076e+07	1.06915e+08	9.63133e+07	9.4249e+07	1.0202e+08
PS28:0	3.47777e+08	3.52504e+08	3.63265e+08	3.64867e+08	2.59749e+08	2.95904e+08	2.95036e+08	2.81419e+08	3.95132e+07	1.39349e+08	1.1116e+08	1.04316e+08	2.84949e+08	2.85943e+08	2.90406e+08	2.93145e+08
SM34:1	27500000000	25200000000	25700000000	25500000000	14600000000	16000000000	15700000000	14900000000	12400000000	14900000000	12600000000	12300000000	21100000000	21400000000	15000000000	21700000000
SM34:2	4160000000	3530000000	3580000000	3600000000	2190000000	2420000000	2430000000	2370000000	2330000000	2780000000	2360000000	2330000000	2980000000	2870000000	2010000000	2910000000
SM36:0	465000000	407000000	426000000	425000000	250000000	271000000	270000000	268000000	238000000	282000000	243000000	236000000	340000000	347000000	300000000	349000000
SM36:1	4050000000	3580000000	3660000000	3670000000	1900000000	2030000000	2100000000	2020000000	2130000000	2570000000	2180000000	2100000000	3000000000	2910000000	2440000000	2980000000
SM36:2	1610000000	1470000000	1480000000	1480000000	870000000	922000000	911000000	790000000	998000000	1150000000	1000000000	995000000	1120000000	1130000000	825000000	1150000000
SM36:4	1450000000	1190000000	1190000000	1200000000	790000000	841000000	852000000	821000000	656000000	790000000	694000000	655000000	1070000000	1030000000	698000000	1100000000
SM38:1	857000000	790000000	812000000	805000000	377000000	404000000	412000000	397000000	466000000	554000000	470000000	453000000	639000000	657000000	605000000	673000000
SM38:2	339000000	299000000	305000000	311000000	133000000	141000000	148000000	142000000	200000000	244000000	207000000	203000000	210000000	212000000	201000000	213000000
SM38:4	193000000	146000000	140000000	146000000	84500000	88100000	92100000	80900000	98300000	114000000	102000000	89500000	121000000	122000000	111000000	134000000
SM38:5	72900000	46500000	51100000	49200000	25800000	27000000	30400000	32600000	41600000	49800000	44800000	42200000	35400000	38500000	33600000	25600000
SM40:0	552000000	503000000	528000000	509000000	332000000	357000000	361000000	360000000	241000000	293000000	250000000	240000000	401000000	409000000	393000000	422000000
SM40:1	4390000000	3980000000	4050000000	4020000000	2400000000	2600000000	2580000000	2510000000	1980000000	2360000000	1960000000	1990000000	3220000000	3220000000	3020000000	3290000000
SM40:2	2870000000	2520000000	2560000000	2530000000	1400000000	1500000000	1520000000	1480000000	1640000000	1950000000	1640000000	1630000000	1970000000	1920000000	1780000000	1960000000
SM40:3	367000000	336000000	336000000	332000000	144000000	156000000	154000000	153000000	253000000	298000000	253000000	252000000	259000000	261000000	256000000	271000000
SM42:0	294000000	257000000	267000000	267000000	206000000	222000000	222000000	219000000	96200000	107000000	88400000	87500000	170000000	177000000	176000000	162000000
SM42:1	2660000000	2440000000	2520000000	2510000000	1740000000	1850000000	2000000000	1800000000	920000000	1060000000	893000000	988000000	1780000000	1740000000	1720000000	1770000000
SM42:2	8900000000	7720000000	7920000000	7950000000	5440000000	5810000000	6040000000	5730000000	4090000000	4820000000	4100000000	4050000000	6550000000	6250000000	5970000000	6420000000
SM42:3	4170000000	3610000000	3670000000	3640000000	2390000000	2590000000	2640000000	2560000000	2500000000	2940000000	2500000000	2500000000	3240000000	3090000000	2930000000	3180000000
SM44:2	156000000	145000000	151000000	150000000	94800000	104000000	100000000	96200000	52900000	61400000	51800000	55000000	95000000	100000000	96400000	99600000
SM44:5	477000000	354000000	363000000	371000000	285000000	306000000	312000000	297000000	216000000	265000000	227000000	222000000	327000000	307000000	306000000	324000000
SM34:0	3190000000	2720000000	2790000000	2830000000	2090000000	2270000000	2240000000	2210000000	1480000000	1760000000	1480000000	1470000000	2480000000	2440000000	1780000000	2450000000
